# Supplementary material for: Incidence and risk factors of warfarin therapy complications in community hospitals, central and eastern regions, Thailand: a retrospective, multicenter, cohort study
Source: BMC Res Notes. 2023 Jun 13;16:104. doi: 10.1186/s13104-023-06383-2 (PMC10265845; doi:10.1186/s13104-023-06383-2)
Supplement: Supplementary file 1 — Supplementary Material 1 [file 13104_2023_6383_MOESM1_ESM.xlsx]

## Sheet: Additional 1
	Additional file 1 Incidence of warfarin therapy complication and characteristics of enrolled subjects (N = 335)
	Characteristics	No. enrolled	No. (%) events	p-value
			N = 33 (9.85)
	Age (years)
	Mean ± SD	68.99 ± 12.28	73.09 ± 10.89	0.055
	Min - Max	28 - 100	47 - 100
	<60	65	3 (4.62)	0.271
	60 - 69	95	8 (8.42)
	70 - 79	104	14 (13.46)
	≥80	71	8 (11.27)
	Gender			0.741
	Male	141	13 (9.22)
	Female	194	20 (10.31)
	BMI (kg/m2)
	Mean ± SD	25.02 ± 5.53	24.54 ± 5.23	0.340
	Min - Max	11.20 - 45.79	16.80 - 39.03
	<18.50	30	1 (3.33)	0.038
	18.50 - 22.99	93	16 (17.20)
	23.00 - 24.99	50	2 (4.00)
	25.00-29.99	95	9 (9.47)
	≥30.00	52	3 (5.77)
	Community hospitals			0.726
	Tha Luang	162	18 (11.11)
	Bang Khla	52	4 (7.69)
	Tha Wung	121	11 (9.09)
	Smoking status			0.535
	Non-smoker	298	31 (10.40)
	Ex-smoker	27	1 (3.70)
	Current smoker	10	1 (10.00)
	Alcohol drinking status			0.381
	Non-alcohol drinking	303	32 (10.56)
	Ex-alcohol drinking	19	1 (5.26)
	Current alcohol drinking	12	0 (0)
	Indication Atrial fibrillation			0.142
	No	131	9 (6.87)
	Yes	204	24 (11.76)
	Indication Myocardial infarction			0.359
	No	312	32 (10.26)
	Yes	23	1 (4.35)
	Indication Cerebrovascular accident			0.845
	No	288	28 (9.72)
	Yes	47	5 (10.64)
	Indication Valvular heart disease			0.495
	No	322	31 (9.63)
	Yes	13	2 (15.38)
	Indication Deep vein thrombosis			0.49
	No	316	32 (10.13)
	Yes	19	1 (5.26)
	BMI; body mass index, kg/m2; kilogram per square meter, SD; Standard deviation
