# Supplementary material for: Incidence and risk factors of warfarin therapy complications in community hospitals, central and eastern regions, Thailand: a retrospective, multicenter, cohort study
Source: BMC Res Notes. 2023 Jun 13;16:104. doi: 10.1186/s13104-023-06383-2 (PMC10265845; doi:10.1186/s13104-023-06383-2)
Supplement: Supplementary file 2 — Supplementary Material 2 [file 13104_2023_6383_MOESM2_ESM.xlsx]

## Sheet: Additional 3
	Additional file 3 Univariate and Multivariate analysis of risk factors for warfarin therapy complication
	Characteristics	No. of events	Person-years of follow-up	Incidence rate/100 person-years	Crude RR	95% CI	p-value	Adjusted RR	95% CI	p-value
	Age group (years)
	<60	3	131.13	2.29	1			1
	60 - 69	8	186.66	4.29	1.82	0.48 - 6.88	0.374	1.67	0.44 - 6.33	0.449
	70 - 79	14	228.94	6.12	2.92	0.84 - 1.15	0.092	2.76	0.79 - 9.61	0.111
	≥80	8	125.19	6.39	2.44	0.65 - 9.20	0.187	2.05	0.54 - 7.87	0.294
	Gender
	Male	13	296.78	4.38	1			1
	Female	20	375.14	5.33	1.12	0.56 - 2.25	0.754	1.05	0.52 - 2.14	0.885
	Propranolol prescription
	No	21	533.71	3.93	1			1
	Yes	12	138.21	8.68	2.37	1.17 - 4.82	0.017	2.29	1.12 - 4.71	0.023
	RR; Relative risk, 95% CI; 95% confidence interval
