# Supplementary material for: Incidence and risk factors of warfarin therapy complications in community hospitals, central and eastern regions, Thailand: a retrospective, multicenter, cohort study
Source: BMC Res Notes. 2023 Jun 13;16:104. doi: 10.1186/s13104-023-06383-2 (PMC10265845; doi:10.1186/s13104-023-06383-2)
Supplement: Supplementary file 3 — Supplementary Material 3 [file 13104_2023_6383_MOESM3_ESM.xlsx]

## Sheet: Additional 2
	Additional file 2 Univariate analysis of risk factors for warfarin therapy complication
	Characteristics	No. of events	Person-years of follow-up	Incidence rate/100 person-years	Crude RR	95% CI	p-value
	Age group (years)
	<60	3	131.13	2.29	1
	60 - 69	8	186.66	4.29	1.82	0.48 - 6.88	0.374
	70 - 79	14	228.94	6.12	2.92	0.84 - 1.15	0.092
	≥80	8	125.19	6.39	2.44	0.65 - 9.20	0.187
	Gender
	Male	13	296.78	4.38	1
	Female	20	375.14	5.33	1.12	0.56 - 2.25	0.754
	BMI (kg/m2)
	18.50 - 22.99	16	177.18	9.3	1
	<18.50	1	49.23	2.3	0.19	0.30 - 1.46	0.111
	≥23.00	14	417.23	3.36	0.41	0.20 - 0.85	0.016
	Community hospitals
	Tha Luang	18	316.19	5.69	1
	Bang Khla	4	112.64	3.55	0.69	0.23 - 2.50	0.506
	Tha Wung	11	243.09	4.53	0.82	0.39 - 1.73	0.6
	Smoking status
	No smoking	31	604.18	5.13	1
	Current and ex-smoking	2	67.74	2.95	0.52	0.12 - 2.17	0.37
	Alcohol drinking status
	Non-alcohol drinking	32	600.67	5.33	1
	Current and ex-alcohol drinking	1	69.21	1.44	0.31	0.40 - 2.24	0.243
	Hypertension
	No	13	178.75	7.27	1
	Yes	19	492.93	3.85	0.74	0.36 - 1.49	0.397
	ASCVD
	No	24	510.83	4.7	1
	Yes	9	161.09	5.59	1.1	0.51 - 2.37	0.802
	Diabetes Mellitus
	No	28	497.83	5.62	1
	Yes	5	174.09	2.87	0.52	0.20 - 1.34	0.174
	Dyslipidemia
	No	30	566.79	5.29	1
	Yes	3	105.13	2.85	0.66	0.20 - 2.17	0.495
	Anemia
	No	32	666.41	4.8	1
	Yes	1	5.51	18.15	1.71	0.23 - 12.54	0.596
	Indication Atrial fibrillation
	No	9	258.69	3.48	1
	Yes	24	413.23	5.81	1.71	0.80 - 3.68	0.169
	Indication Myocardial infarction
	No	32	636	5.3	1
	Yes	1	35.92	2.78	0.42	0.60 - 3.10	0.398
	Indication Cerebrovascular accident
	No	28	567.53	4.93	1
	Yes	5	104.39	4.79	1.9	0.42 - 2.83	0.853
	Indication Vulvular heart disease
	No	31	636.05	4.87	1
	Yes	2	35.87	5.58	1.6	0.38 - 6.68	0.521
	Indication Deep vein thrombosis
	No	32	649.17	4.93	1
	Yes	1	22.75	4.4	0.52	0.70 - 3.80	0.519
	Amiodarone prescription
	No	31	662.75	4.68	1
	Yes	2	9.17	21.81	3.2	0.72 - 12.63	0.129
	Statin prescription
	No	11	199.45	5.52	1
	Yes	22	468.1	4.7	0.96	0.47 - 1.98	0.911
	Propranolol prescription
	No	21	533.71	3.93	1
	Yes	12	138.21	8.68	2.37	1.17 - 4.82	0.017
	PPI prescription
	No	20	416.14	4.81	1
	Yes	13	252.58	5.15	1.21	0.60 - 2.42	0.6
	NSAIDs prescription
	No	32	662.05	4.83	1
	Yes	1	9.87	1.13	2.59	0.35 - 18.92	0.349
	Aspirin prescription
	No	29	557.08	5.21	1
	Yes	4	114.84	3.48	0.82	0.29 - 2.35	0.718
	RR; Relative risk, 95% CI; 95% confidence interval, BMI; body mass index, kg/m2; kilogram per square meter, NSAIDs; non-steroidal anti-inflammatory drugs, ASCVD; atherosclerotic cardiovascular disease, PPI; Proton pump inhibitors
