# Supplementary material for: Incidence and risk factors of warfarin therapy complications in community hospitals, central and eastern regions, Thailand: a retrospective, multicenter, cohort study
Source: BMC Res Notes. 2023 Jun 13;16:104. doi: 10.1186/s13104-023-06383-2 (PMC10265845; doi:10.1186/s13104-023-06383-2)
Supplement: Supplementary file 4 — Supplementary Material 4 [file 13104_2023_6383_MOESM4_ESM.xlsx]

## Sheet: Additional 5
	Additional file 5 Univariate analysis of risk factors for major thrombotic complications
	Characteristics	No. of events	Person-years of follow-up	Incidence rate/100 person-years	Crude RR	95% CI	p-value
	Age group (years)
	<60	1	131.13	0.76	1
	60-69	2	186.66	1.07	1.37	0.12 - 15.90	0.798
	70-79	6	228.94	2.62	3.75	0.45 - 31.15	0.221
	≥80	3	125.19	2.4	2.75	0.29 - 26.40	0.382
	Gender
	Male	2	296.78	0.67	1
	Female	10	375.14	2.67	3.63	0.80 - 16.59	0.096
	BMI (kg/m2)
	<23	6	226.41	2.65	1
	≥23	4	417.23	0.96	0.42	0.12 - 1.48	0.175
	Community hospitals
	Tha Wung	7	316.19	2.21	1
	Bangkhla	5	243.09	2.06	0.96	0.30 - 3.10	0.939
	Hypertension
	No	2	178.75	1.12	1
	Yes	9	492.93	1.83	2.27	0.49 - 1.51	0.294
	ASCVD
	No	7	510.83	1.37	1
	Yes	5	161.09	3.1	2.1	0.67 - 6.62	0.205
	Diabetes Mellitus
	No	10	497.83	2.01	1
	Yes	2	174.09	1.15	0.58	0.13 - 2.64	0.481
	Dyslipidemia
	No	10	566.79	1.76	1
	Yes	2	105.13	1.9	1.32	0.29 - 6.40	0.718
	Indication Atrial fibrillation
	No	3	258.69	1.16	1
	Yes	9	413.23	2.18	1.93	0.52 - 7.12	0.325
	Indication Cerebrovascular accident
	No	9	567.53	1.59	1
	Yes	3	104.39	2.87	2.4	0.55 - 7.54	0.284
	Statin prescription
	No	1	199.45	0.5	1
	Yes	11	468.1	2.35	5.28	0.68 - 4.88	0.111
	Propranolol prescription
	No	8	533.71	1.5	1
	Yes	4	138.21	2.89	2.8	0.63 - 6.90	0.233
	PPI prescription
	No	7	416.14	1.68	1
	Yes	5	252.58	1.98	1.32	0.42 - 4.17	0.631
	Aspirin prescription
	No	10	557.08	1.8	1
	Yes	2	114.84	1.74	1.2	0.26 - 5.46	0.817
	NSAIDs prescription
	No	11	662.05	1.66	1
	Yes	1	9.87	10.13	7.52	0.97 - 58.27	0.053
	RR; Relative risk, 95% CI; 95% confidence interval, BMI; body mass index, kg/m2; kilogram per square meter, NSAIDs; non-steroidal anti-inflammatory drugs, ASCVD; atherosclerotic cardiovascular disease, PPI; Proton pump inhibitors
