# Supplementary material for: Incidence and risk factors of warfarin therapy complications in community hospitals, central and eastern regions, Thailand: a retrospective, multicenter, cohort study
Source: BMC Res Notes. 2023 Jun 13;16:104. doi: 10.1186/s13104-023-06383-2 (PMC10265845; doi:10.1186/s13104-023-06383-2)
Supplement: Supplementary file 5 — Supplementary Material 5 [file 13104_2023_6383_MOESM5_ESM.xlsx]

## Sheet: Additional 4
	Additional file 4 Univariate analysis of risk factors for major bleeding complications
	Characteristics	No. of events	Person-years of follow-up	Incidence rate/100 person-years	Crude RR	95% CI	p-value
	Age group (years)
	<60	2	131.13	1.53	1
	60-69	6	186.66	3.21	2.5	0.41 - 1.17	0.378
	70-79	9	228.94	3.93	2.81	0.61 - 13.20	0.186
	≥80	5	125.19	3.99	2.29	0.44 - 11.80	0.322
	Gender
	Male	11	296.78	3.76	1
	Female	11	375.14	2.93	0.73	0.32 - 1.68	0.454
	BMI (kg/m2)
	18.50 - 22.99	10	177.18	5.64	1
	<18.50	1	49.23	2.31	0.31	0.40 - 2.42	0.264
	23.00 - 24.99	1	112.26	0.9	0.19	0.20 - 1.45	0.109
	25.00-29.99	7	184.24	3.8	0.69	0.26 - 1.80	0.443
	≥30.00	3	120.73	2.48	0.54	0.15 - 1.95	0.344
	Community hospitals
	Tha Wung	12	316.19	3.8	1
	Thaluang	4	112.64	3.55	1.4	0.33 - 3.22	0.948
	Bangkhla	6	243.09	2.47	0.67	0.25 - 1.78	0.422
	Smoking status
	No smoking	20	604.18	3.31	1
	Current and ex-smoking	2	67.74	2.95	0.81	0.19 - 3.45	0.77
	Alcohol drinking status
	Non-alcohol drinking	21	600.67	3.5	1
	Current and ex-alcohol drinking	1	69.21	1.44	0.47	0.60 - 3.46	0.455
	Hypertension
	No	11	178.75	6.15	1
	Yes	11	492.93	2.23	0.5	0.22 - 1.16	0.109
	ASCVD
	No	17	510.83	3.33	1
	Yes	5	161.09	3.14	0.87	0.32 - 2.34	0.776
	Diabetes Mellitus
	No	18	497.83	3.62	1
	Yes	4	174.09	2.3	0.64	0.22 - 1.90	0.425
	Dyslipidemia
	No	21	566.79	3.71	1
	Yes	1	105.13	0.95	0.31	0.40 - 2.34	0.259
	Anemia
	No	21	666.41	3.15	1
	Yes	1	5.51	18.15	2.61	0.35 - 19.41	0.348
	Indication Atrial fibrillation
	No	6	258.69	2.32	1
	Yes	16	413.23	3.87	1.71	0.67 - 4.38	0.261
	Indication Myocardial infarction
	No	21	636	3.32	1
	Yes	1	35.92	2.78	0.65	0.90 - 4.80	0.669
	Indication Cerebrovascular accident
	No	20	567.53	3.52	1
	Yes	2	104.39	1.92	0.61	0.14 - 2.62	0.509
	Indication Vulvular heart disease
	No	20	636.05	3.14	1
	Yes	2	35.87	5.58	2.48	0.58 - 1.60	0.221
	Indication Deep vein thrombosis
	No	21	649.17	3.23	1
	Yes	1	22.75	4.4	0.79	0.11 - 5.89	0.82
	Amiodarone prescription
	No	20	662.75	3.18	1
	Yes	2	9.17	21.81	4.69	1.10 - 2.50	0.037
	Statin prescription
	No	10	199.45	5.14	1
	Yes	12	468.1	2.56	0.58	0.25 - 1.33	0.197
	Propranolol prescription
	No	13	533.71	2.44	1
	Yes	9	138.21	6.51	2.88	1.23 - 6.73	0.015
	PPI prescription
	No	14	416.14	3.36	1
	Yes	8	252.58	3.17	1.6	0.44 - 2.53	0.896
	Aspirin prescription
	No	20	557.08	3.59	1
	Yes	2	114.84	1.74	0.6	0.14 - 2.56	0.488
	RR; Relative risk, 95% CI; 95% confidence interval, BMI; body mass index, kg/m2; kilogram per square meter, ASCVD; atherosclerotic cardiovascular disease, PPI; Proton pump inhibitors
